# Supplementary material for: Evaluation of Scab and Mildew Resistance in the Gene Bank Collection of Apples in Dresden-Pillnitz
Source: Plants (Basel). 2021 Jun 16;10(6):1227. doi: 10.3390/plants10061227 (PMC8234245; doi:10.3390/plants10061227)
Supplement: Supplementary file 1 [file plants-10-01227-s001.zip]

Archive with 1 entries (1 files):
- plants-1238429-supplementary.pdf
